# Supplementary material for: An unusual suite of sexual characters in three new species of Hymenorus (Coleoptera, Tenebrionidae, Alleculinae) from Guatemala and Mexico
Source: Zookeys. 2014 Jun 12;(415):295–309. doi: 10.3897/zookeys.415.6662 (PMC4089827; doi:10.3897/zookeys.415.6662)
Supplement: XML Treatment for Hymenorus [file zookeys.415.6662-treatment1.xml]

<!DOCTYPE tp:taxon-treatment
  PUBLIC "-//TaxonX//DTD Taxonomic Treatment Publishing DTD v0 20100105//EN" "tax-treatment-NSO.dtd">
<tp:taxon-treatment xmlns:tp="http://www.plazi.org/taxpub"><tp:treatment-meta><mixed-citation publication-type="journal"><person-group><name><surname>Campbell</surname><given-names>J. M.</given-names></name></person-group><article-title>An unusual suite of sexual characters in three new species of <italic>Hymenorus</italic> (Coleoptera, Tenebrionidae, Alleculinae) from Guatemala and Mexico</article-title><source>Zookeys</source><day>12</day><month>6</month><year>2014</year><volume>2014</volume><issue>415</issue><fpage>295</fpage><lpage>309</lpage><pub-id pub-id-type="doi">10.3897/zookeys.415.6662</pub-id></mixed-citation></tp:treatment-meta><tp:nomenclature><tp:taxon-name>
                        <tp:taxon-name-part taxon-name-part-type="genus">Hymenorus</tp:taxon-name-part>
                        <object-id xmlns:xlink="http://www.w3.org/1999/xlink" xlink:type="simple">http://species-id.net/wiki/Hymenorus</object-id>
                    </tp:taxon-name><tp:taxon-authority>Mulsant, 1851</tp:taxon-authority><tp:nomenclature-citation-list><tp:nomenclature-citation><tp:taxon-name>Hymenophorus</tp:taxon-name><comment> Mulsant, 1851, p. 201 [1852a, p. 68]; type species <italic><tp:taxon-name>Hymenophorus doublieri</tp:taxon-name></italic> Mulsant, 1851, by monotypy. <xref ref-type="bibr" rid="B27">Novák 2006</xref>, p. 317; <xref ref-type="bibr" rid="B28">Novák 2007</xref>; <xref ref-type="bibr" rid="B29">Novák and Petterrsson 2008</xref>, p. 322.</comment></tp:nomenclature-citation><!--PageBreak--><tp:nomenclature-citation><tp:taxon-name>Hymenorus</tp:taxon-name><comment> Mulsant, 1852, p. 188 [emendation]; <xref ref-type="bibr" rid="B25">Mulsant (1856a</xref>: 17, 33); <xref ref-type="bibr" rid="B17">Jacquelin du Val (1861</xref>: 344, 356); <xref ref-type="bibr" rid="B20">LeConte (1866</xref>: 137); <xref ref-type="bibr" rid="B21">LeConte and Horn (1883</xref>: 390); <xref ref-type="bibr" rid="B12">Champion (1888</xref>: 386, 424); Seidlitz (1896: 49); <xref ref-type="bibr" rid="B10">Casey (1891</xref>: 72, 83); <xref ref-type="bibr" rid="B4">Blatchley (1910</xref>: 1271, 1273); <xref ref-type="bibr" rid="B30">Reitter (1911</xref>: 351, 352); <xref ref-type="bibr" rid="B15">Fall (1931</xref>: 161); <xref ref-type="bibr" rid="B11">Chagnon and Robert (1962</xref>: 325); <xref ref-type="bibr" rid="B6">Campbell (1962</xref>:9 2); <xref ref-type="bibr" rid="B3">Arnett (1962</xref>: 703); <xref ref-type="bibr" rid="B16">Hatch (1965</xref>: 183); <xref ref-type="bibr" rid="B7">Campbell (1971</xref>: 68); <xref ref-type="bibr" rid="B8">Campbell (1982</xref>: 31; <xref ref-type="bibr" rid="B9">Campbell (1984</xref>: 296); <xref ref-type="bibr" rid="B14">Downie and Arnett (1996</xref>: 1099); <xref ref-type="bibr" rid="B1">Aalbu et al. (2002</xref>, 480, 499); <xref ref-type="bibr" rid="B32">Steiner (2004</xref>: 739); <xref ref-type="bibr" rid="B2">Althoff et al. (2005</xref>: 905); <xref ref-type="bibr" rid="B5">Bouyon (2011</xref>: 191); <xref ref-type="bibr" rid="B18">Kanda (2013</xref>: 587).</comment></tp:nomenclature-citation></tp:nomenclature-citation-list></tp:nomenclature><tp:treatment-sec sec-type="Description"><title>Description.</title><p>A full description of the New World species of <italic><tp:taxon-name>Hymenorus</tp:taxon-name></italic> is not possible at this time pending modern revisions of the more than 170 North and Central American species of the genus. However, the following brief description will readily distinguish these three species from all other New World species of <italic><tp:taxon-name>Hymenorus</tp:taxon-name></italic>.</p><p>Body narrowly elongate-oval (<xref ref-type="fig" rid="F1">Fig. 1</xref>); length 7.5–10.0 mm. Eyes large, moderately separated dorsally; OI of males varying from 18 to 27, females slightly more widely separated, OI varying from 18–33. Antennae narrowly elongate, antennomeres four through ten narrowly elongate, approximately two times longer than wide. Pronotum (<xref ref-type="fig" rid="F1">Fig. 2</xref>) wider than long, width at base slightly narrower than width of base of elytra; PI ranging from 62 to 78; disc with fine, dense microsculpture between punctures; punctures coarse, dense, narrowly separated, evenly distributed over disc; each puncture obliquely impressed. Metaventrite moderately densely punctate medially, punctures becoming sparser laterally; without median patches of dense, elongate setae. Like all <italic><tp:taxon-name>Hymenorus</tp:taxon-name></italic> species, the third and fourth segments of the pro- and mesotarsi and the penultimate segment of the metatarsi have a distinct membranous lobe on the ventral margins.</p><fig id="F1" position="float" orientation="portrait"><label>Figure 1–6.</label><caption><p><bold>1</bold> dorsal habitus of <italic><tp:taxon-name>Hymenorus balli</tp:taxon-name></italic> <bold>2</bold> head and pronotum of <italic><tp:taxon-name>Hymenorus excavatus</tp:taxon-name></italic> <bold>3</bold> protarsal claws of <italic><tp:taxon-name>Hymenorus excavatus</tp:taxon-name></italic> <bold>4</bold> and <bold>5</bold> male fifth ventrite of <italic><tp:taxon-name>Hymenorus balli</tp:taxon-name></italic> <bold>4</bold> ventral view <bold>5</bold> lateral oblique view <bold>6</bold> dorsal view of female ninth tergite of <italic><tp:taxon-name>Hymenorus balli</tp:taxon-name></italic>.</p></caption><graphic xmlns:xlink="http://www.w3.org/1999/xlink" xlink:href="zookeys-415-295-g001.jpg" position="float" orientation="portrait" xlink:type="simple"/></fig><p>Male. <italic><tp:taxon-name>Hymenorus excavatus</tp:taxon-name></italic> and <italic><tp:taxon-name>Hymenorus bifurcatus</tp:taxon-name></italic> have the second segment of the anterior tarsus with a small, rudimentary lobe and a densely pubescent pad on the venter of the basal segment; only the third and fourth segments of the protarsi are lobed in <italic><tp:taxon-name>Hymenorus balli</tp:taxon-name></italic>. The anterior tarsal claws of the three species each have at least 20 teeth (<xref ref-type="fig" rid="F1">Fig. 3</xref>). The fifth abdominal ventrite is highly modified, in one species (<italic><tp:taxon-name>Hymenorus excavatus</tp:taxon-name></italic>) (<xref ref-type="fig" rid="F2">Figs 10</xref>, <xref ref-type="fig" rid="F2">11</xref>), the ventrite is deeply, triangularly excavate from the apical margin to the anterior third; in <italic><tp:taxon-name>Hymenorus balli</tp:taxon-name></italic> (<xref ref-type="fig" rid="F1">Figs 4–5</xref>) and <italic><tp:taxon-name>Hymenorus bifurcatus</tp:taxon-name></italic> (<xref ref-type="fig" rid="F2">Figs 7–8</xref>) the ventrites have a distinct, bifurcate process projecting ventrally from the middle of the disc. Lobes of eighth sternite of each species are highly modified (<xref ref-type="fig" rid="F4">Figs 19–21</xref>), unlike any other species of the genus.</p><fig id="F2" position="float" orientation="portrait"><label>Figure 7–12.</label><caption><p><bold>7</bold> and <bold>8</bold> male fifth ventrite of <italic><tp:taxon-name>Hymenorus bifurcatus</tp:taxon-name></italic> <bold>7</bold> ventral view <bold>8</bold> lateral oblique view <bold>9</bold> dorsal view of female ninth tergite of <italic><tp:taxon-name>Hymenorus bifurcatus</tp:taxon-name></italic> <bold>10</bold> dorsal view of female ninth tergite of <italic><tp:taxon-name>Hymenorus bifurcatus</tp:taxon-name></italic> <bold>11</bold> and <bold>12</bold> male fifth ventrite of H. excavatus <bold>11</bold> ventral view <bold>12</bold> lateral oblique view.</p></caption><graphic xmlns:xlink="http://www.w3.org/1999/xlink" xlink:href="zookeys-415-295-g002.jpg" position="float" orientation="portrait" xlink:type="simple"/></fig><p>Female. The ninth tergite (<xref ref-type="fig" rid="F1">Figs 6</xref>, <xref ref-type="fig" rid="F2">9</xref>, <xref ref-type="fig" rid="F2">12</xref>) of each species is highly modified and completely unlike any other known species of the genus. In most species of the genus the apical margin of the tergite is evenly convex and the length of the tergite varies from short to elongate.</p></tp:treatment-sec><tp:treatment-sec sec-type="Remarks"><title>Remarks.</title><p>I have not provided a key to distinguish these species. Other than sexual characters they are very similar. The modifications of the male fifth abdominal ventrite and lobes of the eighth sternite and the shape of the female ninth tergite will readily distinguish the species. In most series a few of the sexual characters are readily visible without dissections.</p><!--PageBreak--></tp:treatment-sec><tp:treatment-sec><!--Section generated to contain objects referenced in tp:taxon-treatment.--><fig id="F4" position="float" orientation="portrait"><label>Figure 19–21.</label><caption><p>Ventral view of male eighth and ninth ventrites of <bold>19</bold> <italic><tp:taxon-name>Hymenorus balli</tp:taxon-name></italic> <bold>20</bold> <italic><tp:taxon-name>Hymenorus bifurcatus</tp:taxon-name></italic> <bold>21</bold> <italic><tp:taxon-name>Hymenorus excavatus</tp:taxon-name></italic>.</p></caption><graphic xmlns:xlink="http://www.w3.org/1999/xlink" xlink:href="zookeys-415-295-g004.jpg" position="float" orientation="portrait" xlink:type="simple"/></fig></tp:treatment-sec><ref-list><ref id="B27"><mixed-citation xmlns:xlink="http://www.w3.org/1999/xlink" xlink:type="simple"><person-group><name name-style="western"><surname>Novák</surname><given-names>V</given-names></name></person-group> (<year>2006</year>) <article-title><italic>Hymenophorus evae</italic> sp. nov. and <italic>H. gerdae</italic> sp. nov. (Coleoptera: Tenebrionidae: Alleculinae) from Iran.</article-title><source>Acta Societatis Zoologicae Bohemicae</source><volume>69</volume>: <fpage>317</fpage>–<lpage>325</lpage>.</mixed-citation></ref><ref id="B28"><mixed-citation xmlns:xlink="http://www.w3.org/1999/xlink" xlink:type="simple"><person-group><name name-style="western"><surname>Novák</surname><given-names>V</given-names></name></person-group> (<year>2007</year>) <article-title>New Alleculidae (Coleoptera: Tenebrionidae) species from Nepal.</article-title><source>Veroeffentlichungen des Naturkjundemuseums Erfut</source><volume>26</volume>: <fpage>233</fpage>–<lpage>240</lpage>.</mixed-citation></ref><ref id="B29"><mixed-citation xmlns:xlink="http://www.w3.org/1999/xlink" xlink:type="simple"><person-group><name name-style="western"><surname>Novák</surname><given-names>V</given-names></name><name name-style="western"><surname>Petterrsson</surname><given-names>R</given-names></name></person-group> (<year>2008</year>) <chapter-title>Alleculinae</chapter-title>. In: <person-group><name name-style="western"><surname>Löbl</surname><given-names>I</given-names></name><name name-style="western"><surname>Smetana</surname><given-names>A</given-names></name></person-group> (<role>Eds</role>) <source>Catalogue of Palearctic Coleoptera</source>, <volume>Vol. 5, Tenebrionoidea</volume>. <publisher-name>Stenstrup, Apollo Books</publisher-name>, <fpage>319</fpage>–<lpage>339</lpage>.</mixed-citation></ref><ref id="B25"><mixed-citation xmlns:xlink="http://www.w3.org/1999/xlink" xlink:type="simple"><person-group><name name-style="western"><surname>Mulsant</surname><given-names>É</given-names></name></person-group> (<year>1856a</year>) <source>Histoire naturelle des coléoptères de France. Vol 6, Pectinipèdes.</source><publisher-name>Maison</publisher-name>, <publisher-loc>Paris</publisher-loc>, <size units="page">96 pp</size>.</mixed-citation></ref><ref id="B17"><mixed-citation xmlns:xlink="http://www.w3.org/1999/xlink" xlink:type="simple"><person-group><name name-style="western"><surname>Jacquelin du Val</surname><given-names>PNC</given-names></name></person-group> (<year>1861</year>) In: <source>Manuel entomologique. Généra des coléoptères d’ Europe comprenant leur classification en familles naturelles, la description de tous les genres, des tableaux synoptiques destinés à faciliter l’étude, le catalogue de toutes les espèces, de nombreux dessins au trait de charactèrs et plus de treize cent types représentant un ou plusieurs insects de chaque genre dessinés et peints d’après nature avec le plus grand soin par M Jules Migneaux</source>. <volume>Tome troisième</volume>. <publisher-name>A. Deyrolle</publisher-name>, <publisher-loc>Paris</publisher-loc>, <size units="page">463 [1] pp</size>.</mixed-citation></ref><ref id="B20"><mixed-citation xmlns:xlink="http://www.w3.org/1999/xlink" xlink:type="simple"><person-group><name name-style="western"><surname>LeConte</surname><given-names>JL</given-names></name></person-group> (<year>1866</year>) <article-title>New species of North American Coleoptera.</article-title><source>Smithsonian Miscellaneous Collections</source><volume>167</volume>: <fpage>87</fpage>–<lpage>177</lpage>.</mixed-citation></ref><ref id="B21"><mixed-citation xmlns:xlink="http://www.w3.org/1999/xlink" xlink:type="simple"><person-group><name name-style="western"><surname>LeConte</surname><given-names>JL</given-names></name><name name-style="western"><surname>Horn</surname><given-names>GH</given-names></name></person-group> (<year>1883</year>) <article-title>Classification of the Coleoptera of North America.</article-title><source>Smithsonian Miscellaneous Collections</source><volume>26</volume> (<issue>4 [no. 507]</issue>): <size units="page">xxxviii + 567 pp</size>.</mixed-citation></ref><ref id="B12"><mixed-citation xmlns:xlink="http://www.w3.org/1999/xlink" xlink:type="simple"><person-group><name name-style="western"><surname>Champion</surname><given-names>GC</given-names></name></person-group> (<year>1888</year>) <chapter-title>Family Cistelidae</chapter-title>. In: <person-group><name name-style="western"><surname>Godman</surname><given-names>FD</given-names></name><name name-style="western"><surname>Salvin</surname><given-names>O</given-names></name></person-group> (<role>Eds</role>) <source>Biologia Centrali-Americana. Insecta Coleoptera</source>. <volume>Vol. IV</volume>, pt. 1, <fpage>385</fpage>–<lpage>465</lpage>, <comment>pls 17–21</comment>.</mixed-citation></ref><ref id="B10"><mixed-citation xmlns:xlink="http://www.w3.org/1999/xlink" xlink:type="simple"><person-group><name name-style="western"><surname>Casey</surname><given-names>TL</given-names></name></person-group> (<year>1891</year>) <article-title>Coleopoterological notices. III.</article-title><source>Annals of the New York Academy of Sciences</source><volume>6</volume>: <fpage>69</fpage>–<lpage>170</lpage>.</mixed-citation></ref><ref id="B4"><mixed-citation xmlns:xlink="http://www.w3.org/1999/xlink" xlink:type="simple"><person-group><name name-style="western"><surname>Blatchley</surname><given-names>WS</given-names></name></person-group> (<year>1910</year>) <article-title>An illustrated descriptive catalogue of the Coleoptera or beetles known to occur in Indiana.</article-title><source>Bulletin Indiana Department of Geology and Natural Resources</source>. <issue>No. 1</issue>, <size units="page">1386 pp</size>.</mixed-citation></ref><ref id="B30"><mixed-citation xmlns:xlink="http://www.w3.org/1999/xlink" xlink:type="simple"><person-group><name name-style="western"><surname>Reitter</surname><given-names>E</given-names></name></person-group> (<year>1911</year>) <source>Fauna Germanica. Die Käfer des Deutschen Reiches Nach der analytischen Methode bearbeitet</source>. <volume>Band III</volume>. <publisher-name>Lutz KG</publisher-name>, <publisher-loc>Stuttgart</publisher-loc>, <size units="page">436 pp</size>. <comment>pls. 81–128</comment>.</mixed-citation></ref><ref id="B15"><mixed-citation xmlns:xlink="http://www.w3.org/1999/xlink" xlink:type="simple"><person-group><name name-style="western"><surname>Fall</surname><given-names>HC</given-names></name></person-group> (<year>1931</year>) <article-title>The North American species of <italic>Hymenorus</italic> (Coleoptera: Alleculidae).</article-title><source>Transactions of the American Entomological Society</source><volume>57</volume>: <fpage>161</fpage>–<lpage>247</lpage>.</mixed-citation></ref><ref id="B11"><mixed-citation xmlns:xlink="http://www.w3.org/1999/xlink" xlink:type="simple"><person-group><name name-style="western"><surname>Chagnon</surname><given-names>G</given-names></name><name name-style="western"><surname>Robert</surname><given-names>A</given-names></name></person-group> (<year>1962</year>) <source>Principaux Coléptères de la province de Quebéc.</source><publisher-name>Les Presses de l’Université de Montréal</publisher-name>, <publisher-loc>Montreal, Quebec</publisher-loc>, <size units="page">440 pp</size>.</mixed-citation></ref><ref id="B6"><mixed-citation xmlns:xlink="http://www.w3.org/1999/xlink" xlink:type="simple"><person-group><name name-style="western"><surname>Campbell</surname><given-names>JM</given-names></name></person-group> (<year>1962</year>) <article-title>Two new species of <italic>Hymenorus</italic> (Coleoptera: Alleculidae) from Panama.</article-title><source>The Coleopterists Bulletin</source><volume>16</volume>: <fpage>92</fpage>–<lpage>96</lpage>.</mixed-citation></ref><ref id="B3"><mixed-citation xmlns:xlink="http://www.w3.org/1999/xlink" xlink:type="simple"><person-group><name name-style="western"><surname>Arnett</surname><given-names>RH Jr.</given-names></name></person-group> (<year>1962</year>) <source>The beetles of the United States (A manual for identification)</source>. <issue>Part II. fasc. 75</issue>. <publisher-name>The Catholic University of America Press</publisher-name>, <publisher-loc>Washington, D.C.</publisher-loc>, <fpage>701</fpage>–<lpage>706</lpage>.</mixed-citation></ref><ref id="B16"><mixed-citation xmlns:xlink="http://www.w3.org/1999/xlink" xlink:type="simple"><person-group><name name-style="western"><surname>Hatch</surname><given-names>MH</given-names></name></person-group> (<year>1965</year>) <source>The beetles of the Pacific Northwest. Part IV: Macrodactyles, Palpicornes, and Heteromera</source>,  <volume>Vol. 16</volume>. <publisher-name>University of Washington Publication in Biology</publisher-name>, <publisher-name>Seattle Washington</publisher-name>, <size units="page">268 pp</size>.</mixed-citation></ref><ref id="B7"><mixed-citation xmlns:xlink="http://www.w3.org/1999/xlink" xlink:type="simple"><person-group><name name-style="western"><surname>Campbell</surname><given-names>JM</given-names></name></person-group> (<year>1971</year>) <article-title>A revision of the Alleculidae (Coleoptera) of the West Indies.</article-title><source>Memoir of the Entomological Society of Canada</source><volume>81</volume>: <fpage>1</fpage>–<lpage>140</lpage>. doi: <ext-link ext-link-type="doi" xlink:href="10.4039/entm10381fv" xlink:type="simple">10.4039/entm10381fv</ext-link></mixed-citation></ref><ref id="B8"><mixed-citation xmlns:xlink="http://www.w3.org/1999/xlink" xlink:type="simple"><person-group><name name-style="western"><surname>Campbell</surname><given-names>JM</given-names></name></person-group> (<year>1982</year>) <article-title>A new species of <italic>Hymenorus</italic> (Coleoptera: Alleculidae) from California.</article-title><source>The Coleopterists Bulletin</source><volume>36</volume>: <fpage>131</fpage>–<lpage>134</lpage>.</mixed-citation></ref><ref id="B9"><mixed-citation xmlns:xlink="http://www.w3.org/1999/xlink" xlink:type="simple"><person-group><name name-style="western"><surname>Campbell</surname><given-names>JM</given-names></name></person-group> (<year>1984</year>) <article-title><italic>Onychomira floridensis</italic>, a new genus and species from Florida with a revised key to the genera of North American Alleculidae.</article-title><source>The Coleopterists Bulletin</source><volume>38</volume>: <fpage>288</fpage>–<lpage>300</lpage>.</mixed-citation></ref><ref id="B14"><mixed-citation xmlns:xlink="http://www.w3.org/1999/xlink" xlink:type="simple"><person-group><name name-style="western"><surname>Downie</surname><given-names>NM</given-names></name><name name-style="western"><surname>Arnett</surname><given-names>RH, Jr</given-names></name></person-group> (<year>1996</year>) <source>The beetles of Northeastern North America. Vol. 2. Polyphaga: series Bostrichiformia through Curculionoidea</source>. <publisher-name>The Sandhill Crane Press</publisher-name>, <publisher-loc>Gainesville, Florida</publisher-loc>. x: <page-range>871–1721</page-range>.</mixed-citation></ref><ref id="B1"><mixed-citation xmlns:xlink="http://www.w3.org/1999/xlink" xlink:type="simple"><person-group><name name-style="western"><surname>Aalbu</surname><given-names>RL</given-names></name><name name-style="western"><surname>Triplehorn</surname><given-names>CAS</given-names></name><name name-style="western"><surname>Campbell</surname><given-names>JM</given-names></name><name name-style="western"><surname>Brown</surname><given-names>KW</given-names></name><name name-style="western"><surname>Somerby</surname><given-names>RE</given-names></name><name name-style="western"><surname>Thomas</surname><given-names>DB</given-names></name></person-group> (<year>2002</year>) <article-title>106. Tenebrionidae Latreille, 1802.</article-title> In: <person-group><name name-style="western"><surname>Arnett</surname><given-names>RH</given-names></name><name name-style="western"><surname>Thomas</surname><given-names>MC</given-names></name><name name-style="western"><surname>Skelley</surname><given-names>PE</given-names></name><name name-style="western"><surname>Frank</surname><given-names>JH</given-names></name></person-group> (<role>Eds</role>) <source>American Beetles</source>, <volume>Vol. 2, Polyphaga, Scarabaeoidea through Curculionoidea</volume>. <publisher-name>CRC Press</publisher-name>, <fpage>463</fpage>–<lpage>509</lpage>.</mixed-citation></ref><ref id="B32"><mixed-citation xmlns:xlink="http://www.w3.org/1999/xlink" xlink:type="simple"><person-group><name name-style="western"><surname>Steiner</surname><given-names>WE Jr.</given-names></name></person-group> (<year>2004</year>) <article-title>New distribution records and recent spread of <italic>Hymenorus farri</italic> Campbell (Coleoptera: Tenebrionidae: Alleculinae) to Florida and in the Caribean region.</article-title><source>Proceedings of the Entomological Society of Washington</source><volume>106</volume>(<issue>4</issue>): <fpage>317</fpage>–<lpage>325</lpage>.</mixed-citation></ref><ref id="B2"><mixed-citation xmlns:xlink="http://www.w3.org/1999/xlink" xlink:type="simple"><person-group><name name-style="western"><surname>Althoff</surname><given-names>DM</given-names></name><name name-style="western"><surname>Seagraves</surname><given-names>KA</given-names></name><name name-style="western"><surname>Pellmyr</surname><given-names>O</given-names></name></person-group> (<year>2005</year>) <article-title>Community context of an obligate mutualism: Pollinator and florivore effects on <italic>Yucca filamentosa</italic>.</article-title><source>Ecology</source><volume>86</volume>(<issue>4</issue>): <fpage>905</fpage>–<lpage>913</lpage>. doi: <ext-link ext-link-type="doi" xlink:href="10.1890/04-1454" xlink:type="simple">10.1890/04-1454</ext-link></mixed-citation></ref><ref id="B5"><mixed-citation xmlns:xlink="http://www.w3.org/1999/xlink" xlink:type="simple"><person-group><name name-style="western"><surname>Bouyon</surname><given-names>H</given-names></name></person-group> (<year>2011</year>) <article-title>About the genera and the gender of genera in Alleculinae (Coleoptera, Tenebrionidae.</article-title><source>Bulletin de la Société Entomologique de France</source><volume>116</volume>(<issue>2</issue>): <fpage>191</fpage>–<lpage>193</lpage>.</mixed-citation></ref><ref id="B18"><mixed-citation xmlns:xlink="http://www.w3.org/1999/xlink" xlink:type="simple"><person-group><name name-style="western"><surname>Kanda</surname><given-names>K</given-names></name></person-group> (<year>2013</year>) <article-title><italic>Madreallecula mcclevei</italic> Kanda (Coleoptera: Tenebrionidae: Alleculinae: Alleculini), new genus and new species of comb-clawed beetle from Arizona, USA.</article-title><source>The Coleopterists Bulletin</source><volume>67</volume>(<issue>4</issue>): <fpage>587</fpage>–<lpage>590</lpage>. doi: <ext-link ext-link-type="doi" xlink:href="10.1649/0010-065X-67.4.587" xlink:type="simple">10.1649/0010-065X-67.4.587</ext-link></mixed-citation></ref></ref-list></tp:taxon-treatment>
