# Supplementary material for: An unusual suite of sexual characters in three new species of Hymenorus (Coleoptera, Tenebrionidae, Alleculinae) from Guatemala and Mexico
Source: Zookeys. 2014 Jun 12;(415):295–309. doi: 10.3897/zookeys.415.6662 (PMC4089827; doi:10.3897/zookeys.415.6662)
Supplement: XML Treatment for Hymenorus balli [file zookeys.415.6662-treatment2.xml]

<!DOCTYPE tp:taxon-treatment
  PUBLIC "-//TaxonX//DTD Taxonomic Treatment Publishing DTD v0 20100105//EN" "tax-treatment-NSO.dtd">
<tp:taxon-treatment xmlns:tp="http://www.plazi.org/taxpub"><tp:treatment-meta><mixed-citation publication-type="journal"><person-group><name><surname>Campbell</surname><given-names>J. M.</given-names></name></person-group><article-title>An unusual suite of sexual characters in three new species of <italic>Hymenorus</italic> (Coleoptera, Tenebrionidae, Alleculinae) from Guatemala and Mexico</article-title><source>Zookeys</source><day>12</day><month>6</month><year>2014</year><volume>2014</volume><issue>415</issue><fpage>295</fpage><lpage>309</lpage><pub-id pub-id-type="doi">10.3897/zookeys.415.6662</pub-id></mixed-citation></tp:treatment-meta><tp:nomenclature><tp:taxon-name>
                        <tp:taxon-name-part taxon-name-part-type="genus">Hymenorus</tp:taxon-name-part>
                        <tp:taxon-name-part taxon-name-part-type="species">balli</tp:taxon-name-part>
                        <object-id xmlns:xlink="http://www.w3.org/1999/xlink" content-type="zoobank" xlink:type="simple">http://zoobank.org/29D2A338-1174-4BD0-9152-E8D0ADF06A1F</object-id>
                        <object-id xmlns:xlink="http://www.w3.org/1999/xlink" xlink:type="simple">http://species-id.net/wiki/Hymenorus_balli</object-id>
                    </tp:taxon-name><tp:taxon-status xmlns:xlink="http://www.w3.org/1999/xlink" xlink:type="simple">sp. n.</tp:taxon-status><xref ref-type="fig" rid="F1">Figs 1</xref><xref ref-type="fig" rid="F1">, 4–6</xref><xref ref-type="fig" rid="F3">, 13–14</xref><xref ref-type="fig" rid="F4">, 19</xref></tp:nomenclature><tp:treatment-sec sec-type="Description"><title>Description.</title><p>Body light to dark brown; legs light brown to testaceous; narrowly elongate-oval (<xref ref-type="fig" rid="F1">Fig. 1</xref>). Length 7.5–10.0 mm. Setae short, subrecumbent; uniformly reddish-brown. Eyes moderately separated dorsally (OI of male 19–25 and of female 25–33). Vertex coarsely, densely, punctate; punctures separated by distance approximately half diameter of a puncture. Antennae narrowly elongate, antennomeres 3–11 slightly and evenly widened from base to apex. Apex of sixth antennomere extending posteriad to base of pronotum; antennomeres 3 and 4 subequal in length; tenth antennomere approximately two times longer than wide.</p><p>Pronotum distinctly wider than long, PI index 62–71; sides evenly, gradually narrowed from base to apical fourth then evenly curved to continuously curved apical margin; basal angles rectangular; base slightly, but distinctly narrower than base of elytra; basal margin slightly bisinuate; basal foveae small, shallowly impressed, separated by broad, shallow, median impression; midline unimpressed; sides at basal angles slightly reflexed. Disc with fine, dense microsculpture between punctures; punctures coarse, dense, narrowly separated, evenly distributed over disc; each puncture obliquely impressed.</p><p>Hypomeron finely, densely, evenly punctate to lateral margins. Basal three abdominal ventrites moderately densely, evenly punctate; punctures each with a short, recumbent seta. Elytra with striae evenly, shallowly impressed; strial punctures circular, almost contiguous along striae; strial interstices slightly convex; interstices moderately densely punctate; punctures randomly distributed, approximately 2 or 3 punctures wide across interval. Metatarsus with basal segment subequal in length to segments 2–4 combined.</p><p>Male. Second segment of anterior tarsus without rudimentary lobe on ventral margin. Tibiae not modified. Posterior femora with ventral margin flattened, glabrous, with outer margin of glabrous area distinctly carinate. Anterior tarsal claws each with more than 20 teeth. Metaventrite finely, densely punctate medially; punctures becoming coarser, sparser laterally; median punctures each bearing an elongate, posteriorly directed seta. Fifth abdominal ventrite highly modified (see <xref ref-type="fig" rid="F1">Figs 4</xref>, <xref ref-type="fig" rid="F1">5</xref>) with large, broad, bifurcate process projecting ventrally from middle of disc; bifurcate process densely setate on outer margins; disc broadly, moderately deeply impressed behind bifurcate process; apical margin of ventrite broadly truncate. Lobes of eighth sternite (<xref ref-type="fig" rid="F4">Fig. 19</xref>) highly modified; narrowed medially with apex broadly widened, inner anterior angle of apical enlargement triangularly narrowed; base of lobes with a moderately long, less heavily sclerotized lobe projecting medially. Lobes of ninth sternite (<xref ref-type="fig" rid="F4">Fig. 19</xref>) short, strongly curved medially, apex broadly rounded. Apicale (<xref ref-type="fig" rid="F3">Figs 15–16</xref>) moderately broad with sides slightly narrowed from base to broadly truncate apex; penis narrowly elongate with sides evenly narrowed from base to apex.</p><fig id="F3" position="float" orientation="portrait"><label>Figure 13–18.</label><caption><p><bold>13–14</bold> ventral (left) and lateral (right) views of aedeagus of <italic><tp:taxon-name>Hymenorus balli</tp:taxon-name></italic> <bold>15–16</bold> ventral (left) and lateral (right) views of aedeagus of <italic><tp:taxon-name>Hymenorus bifurcatus</tp:taxon-name></italic> <bold>17–18</bold> ventral (left) and lateral (right) views of aedeagus of <italic><tp:taxon-name>Hymenorus excavatus</tp:taxon-name></italic>.</p></caption><graphic xmlns:xlink="http://www.w3.org/1999/xlink" xlink:href="zookeys-415-295-g003.jpg" position="float" orientation="portrait" xlink:type="simple"/></fig><fig id="F4" position="float" orientation="portrait"><label>Figure 19–21.</label><caption><p>Ventral view of male eighth and ninth ventrites of <bold>19</bold> <italic><tp:taxon-name>Hymenorus balli</tp:taxon-name></italic> <bold>20</bold> <italic><tp:taxon-name>Hymenorus bifurcatus</tp:taxon-name></italic> <bold>21</bold> <italic><tp:taxon-name>Hymenorus excavatus</tp:taxon-name></italic>.</p></caption><graphic xmlns:xlink="http://www.w3.org/1999/xlink" xlink:href="zookeys-415-295-g004.jpg" position="float" orientation="portrait" xlink:type="simple"/></fig><!--PageBreak--><!--PageBreak--><p>Female. Anterior tarsus without rudimentary lobes or setaceous pads on basal two segments. Anterior tarsal claws each with 9–10 teeth. Metaventrite moderately coarsely punctate medially; punctures becoming slightly coarser, sparser laterally; median punctures each bearing a short, appressed seta. Apical portion of fifth ventrite broadly impressed. Ninth tergite (<xref ref-type="fig" rid="F1">Fig. 6</xref>) with apical margin broadly, evenly convex; with narrow, evenly sclerotized band completely around sides and apex of tergite.</p></tp:treatment-sec><tp:treatment-sec sec-type="Type"><title>Type.</title><p>Holotype, male, with labels as follows: “GUAT, 22 km S San Marcos, 5000’, IX-3–1965, JM.Campbell/ HOLOTYPE ♂ Hymenorus balli, desig. 2013, JM Campbell”. The holotype is deposited in the CNCI.</p><p>Paratypes. Males 12, females 19.</p><p>GUATEMALA: Sacatepequez: Finca Florencia, 24.VI.1993, JMC (CNCI) 1. Quezaltenango: nr. tunnel, 2 km N Santa María, 5500 ft, VII.10.1965, X.24.1965 JMC (JMCC) 3; 3 km N Santa María, 6000 ft, VIII.27.1965, JMC (JMCC) 1. San Marcos: 20 km S San Marcos, 4500 ft, IX.4.1964, JMC (CNCI) 2; 22 km S San Marcos, 5000 ft, IX.3.1965, X.2.1965, JMC (CNCI) 8.</p><p>MEXICO: Chiapas: Pico Gallo, NW Union Juarez, 5000–6000 ft, 1972, G. E. Ball (CNCI, JMCC) 16.</p></tp:treatment-sec><tp:treatment-sec sec-type="Etymology"><title>Etymology.</title><p>This species is named in honor of George Ball, University of Alberta, Edmonton in recognition of his many contributions to the study of <tp:taxon-name>Coleoptera</tp:taxon-name> (particularly <tp:taxon-name>Carabidae</tp:taxon-name>). Dr. Ball collected a long series of this species from Chiapas, the only record of any of the three species described in this paper from Mexico.</p></tp:treatment-sec><tp:treatment-sec sec-type="Remarks"><title>Remarks.</title><p>The modifications of the male fifth ventrite (<xref ref-type="fig" rid="F1">Figs 4</xref>, <xref ref-type="fig" rid="F1">5</xref>) are the most unusual of any species of <tp:taxon-name>Alleculinae</tp:taxon-name> known to me from the New World. In addition to the bizarre modifications of the fifth ventrite, the shape of the male lobes of the eighth and ninth sternites (<xref ref-type="fig" rid="F4">Fig. 19</xref>) and the shape of the apicale (<xref ref-type="fig" rid="F3">Figs 13</xref>, <xref ref-type="fig" rid="F3">14</xref>) of the aedeagus will readily distinguish the species. The lobe attached to the base of the inner side of each lobe of the eighth sternite is unknown from any other species of the genus. Females are easily distinguished by examination of the eighth tergite (compare <xref ref-type="fig" rid="F1">Figs 6</xref>, <xref ref-type="fig" rid="F2">9</xref>, <xref ref-type="fig" rid="F2">12</xref>).</p><p>This species was collected by beating arboreal bromeliads and from under moss and bromeliads on tree trunks.</p></tp:treatment-sec><tp:treatment-sec><!--Section generated to contain objects referenced in tp:taxon-treatment.--><fig id="F1" position="float" orientation="portrait"><label>Figure 1–6.</label><caption><p><bold>1</bold> dorsal habitus of <italic><tp:taxon-name>Hymenorus balli</tp:taxon-name></italic> <bold>2</bold> head and pronotum of <italic><tp:taxon-name>Hymenorus excavatus</tp:taxon-name></italic> <bold>3</bold> protarsal claws of <italic><tp:taxon-name>Hymenorus excavatus</tp:taxon-name></italic> <bold>4</bold> and <bold>5</bold> male fifth ventrite of <italic><tp:taxon-name>Hymenorus balli</tp:taxon-name></italic> <bold>4</bold> ventral view <bold>5</bold> lateral oblique view <bold>6</bold> dorsal view of female ninth tergite of <italic><tp:taxon-name>Hymenorus balli</tp:taxon-name></italic>.</p></caption><graphic xmlns:xlink="http://www.w3.org/1999/xlink" xlink:href="zookeys-415-295-g001.jpg" position="float" orientation="portrait" xlink:type="simple"/></fig><fig id="F2" position="float" orientation="portrait"><label>Figure 7–12.</label><caption><p><bold>7</bold> and <bold>8</bold> male fifth ventrite of <italic><tp:taxon-name>Hymenorus bifurcatus</tp:taxon-name></italic> <bold>7</bold> ventral view <bold>8</bold> lateral oblique view <bold>9</bold> dorsal view of female ninth tergite of <italic><tp:taxon-name>Hymenorus bifurcatus</tp:taxon-name></italic> <bold>10</bold> dorsal view of female ninth tergite of <italic><tp:taxon-name>Hymenorus bifurcatus</tp:taxon-name></italic> <bold>11</bold> and <bold>12</bold> male fifth ventrite of H. excavatus <bold>11</bold> ventral view <bold>12</bold> lateral oblique view.</p></caption><graphic xmlns:xlink="http://www.w3.org/1999/xlink" xlink:href="zookeys-415-295-g002.jpg" position="float" orientation="portrait" xlink:type="simple"/></fig></tp:treatment-sec></tp:taxon-treatment>
