# Supplementary material for: An unusual suite of sexual characters in three new species of Hymenorus (Coleoptera, Tenebrionidae, Alleculinae) from Guatemala and Mexico
Source: Zookeys. 2014 Jun 12;(415):295–309. doi: 10.3897/zookeys.415.6662 (PMC4089827; doi:10.3897/zookeys.415.6662)
Supplement: XML Treatment for Hymenorus bifurcatus [file zookeys.415.6662-treatment3.xml]

<!DOCTYPE tp:taxon-treatment
  PUBLIC "-//TaxonX//DTD Taxonomic Treatment Publishing DTD v0 20100105//EN" "tax-treatment-NSO.dtd">
<tp:taxon-treatment xmlns:tp="http://www.plazi.org/taxpub"><tp:treatment-meta><mixed-citation publication-type="journal"><person-group><name><surname>Campbell</surname><given-names>J. M.</given-names></name></person-group><article-title>An unusual suite of sexual characters in three new species of <italic>Hymenorus</italic> (Coleoptera, Tenebrionidae, Alleculinae) from Guatemala and Mexico</article-title><source>Zookeys</source><day>12</day><month>6</month><year>2014</year><volume>2014</volume><issue>415</issue><fpage>295</fpage><lpage>309</lpage><pub-id pub-id-type="doi">10.3897/zookeys.415.6662</pub-id></mixed-citation></tp:treatment-meta><tp:nomenclature><tp:taxon-name>
                        <tp:taxon-name-part taxon-name-part-type="genus">Hymenorus</tp:taxon-name-part>
                        <tp:taxon-name-part taxon-name-part-type="species">bifurcatus</tp:taxon-name-part>
                        <object-id xmlns:xlink="http://www.w3.org/1999/xlink" content-type="zoobank" xlink:type="simple">http://zoobank.org/66308321-E639-48B2-A240-B6F967101AEB</object-id>
                        <object-id xmlns:xlink="http://www.w3.org/1999/xlink" xlink:type="simple">http://species-id.net/wiki/Hymenorus_bifurcatus</object-id>
                    </tp:taxon-name><tp:taxon-status xmlns:xlink="http://www.w3.org/1999/xlink" xlink:type="simple">sp. n.</tp:taxon-status><xref ref-type="fig" rid="F2">Figs 7–9</xref><xref ref-type="fig" rid="F3">, 15</xref><xref ref-type="fig" rid="F3">, 16</xref><xref ref-type="fig" rid="F4">, 20</xref></tp:nomenclature><tp:treatment-sec sec-type="Description"><title>Description.</title><p>This species is almost indistinguishable from <italic><tp:taxon-name>Hymenorus balli</tp:taxon-name></italic> and <italic><tp:taxon-name>Hymenorus excavatus</tp:taxon-name></italic> based on non-sexual characters. Only the slight variations in non-sexual characters are described below; full descriptions are given for the male and female characters.</p><p>Length 7.9–8.8 mm. Eyes moderately separated dorsally; OI 23 to 27 and of female 28 to 31. PI 72 to 78; basal fovea of pronotum slightly more elongate than in <!--PageBreak--><!--PageBreak--><italic><tp:taxon-name>Hymenorus balli</tp:taxon-name></italic> and <italic><tp:taxon-name>Hymenorus excavatus</tp:taxon-name></italic>, extending from base to near middle of disc. Pronotal punctures angularly impressed throughout.</p><p>Metatarsus with basal segment subequal to or slightly longer than segments 2–4 combined.</p><p>Male. Anterior tarsus with rudimentary lobe on venter of second segment and pubescent pad on venter of first segment. Posterior femora evenly convex on ventral margin; without carina on outer side of ventral margin. Anterior tarsal claws each with more than 20 teeth (<xref ref-type="fig" rid="F1">Fig. 3</xref>). Fifth ventrite highly modified (see <xref ref-type="fig" rid="F2">Figs 7</xref>, <xref ref-type="fig" rid="F2">8</xref>), with small, evenly curved process projecting ventrally from middle of disc; apex of process shallowly bifurcate; disc broadly, shallowly impressed behind median process; apical margin broadly convex. Lobes of eighth sternite (<xref ref-type="fig" rid="F4">Fig. 20</xref>) broad, strongly sinuate and curved medially; apex of lobes narrowly rounded; inner sides of lobes broadly, deeply, concavely impressed. Lobes of ninth sternite (<xref ref-type="fig" rid="F4">Fig. 20</xref>) short, narrow, with apical margin moderately narrowly rounded. Apicale (<xref ref-type="fig" rid="F3">Figs 15</xref>, <xref ref-type="fig" rid="F3">16</xref>) triangular with sides evenly narrowed from base to narrowly rounded apex; penis as in <italic><tp:taxon-name>Hymenorus balli</tp:taxon-name></italic>.</p><p>Female. Anterior tarsal claws each with 7–10 teeth. Apical portion of fifth abdominal ventrite narrowly impressed. Ninth tergite (<xref ref-type="fig" rid="F2">Fig. 9</xref>) broad, almost arrowhead shaped with sides widened from truncate apical margin, then abruptly narrowed to base.</p></tp:treatment-sec><tp:treatment-sec sec-type="Types"><title>Types.</title><p>Holotype, male, with labels as follows: GUAT, Border of depts. of Sololá and Chimaltenango, nr. Los Robles, IX-12–1965, 6000’, JM Campbell/ HOLOTYPE, ♂ Hymenorus bifurcatus, desig. 2013, JM.Campbell The specimen is deposited in the CNCI.</p><p>Paratypes. Males 16, females, 17.</p><p>GUATEMALA: Quezaltenango: Tzanjoyan, 3 km SE Zunil, 2300 m, XI.1.1965, JMC (CNCI, JMCC) 5. Sacatepéquez: Finca Florencia, 24.VI.1993, JMC (JMCC) 2. San Marcos: 20 km S San Marcos, 4500 ft, IX.4.1964, JMC (JMCC) 1; 22 km S San Marcos, IX.3.1965, JMC (JMCC) 1. Border between Sololá and Chimaltenango: nr. Los Robles, IX.12.1965, 6000 ft, JMC (CNCI, JMCC) 27.</p></tp:treatment-sec><tp:treatment-sec sec-type="Etymology"><title>Etymology.</title><p>This species is named bifurcatus in recognition of the small, bifurcate process near the middle of the male fifth ventrite.</p></tp:treatment-sec><tp:treatment-sec sec-type="Remarks"><title>Remarks.</title><p>This species is almost identical to the sympatric species <italic><tp:taxon-name>Hymenorus balli</tp:taxon-name></italic> in all external characters except for the lack of a carina on the venter of the posterior femora of the males. The process on the male fifth visible ventrite (<xref ref-type="fig" rid="F2">Figs 7–8</xref>) is somewhat similar to that of <italic><tp:taxon-name>Hymenorus balli</tp:taxon-name></italic> except that it is much smaller and the apical margin of the bifurcate lobes are narrow and shallowly impressed. The lobes of the male eighth sternite (<xref ref-type="fig" rid="F4">Fig. 20</xref>) are very different from those of <italic><tp:taxon-name>Hymenorus balli</tp:taxon-name></italic>; each lobe is broad, spoon-shaped with the apical margin narrowly convex. The deep, concave impression on the inner side of each lobe is unique within the genus. Females may be distinguished by the very different shape of the ninth tergite (compare <xref ref-type="fig" rid="F1">Figs 6</xref>, <xref ref-type="fig" rid="F2">9</xref>, and <xref ref-type="fig" rid="F2">12</xref>).</p><p>This species was collected by beating dead leaves of recently cut trees, by beating composit shrubs, and from an arboreal bromeliad.</p><!--PageBreak--><!--PageBreak--></tp:treatment-sec><tp:treatment-sec><!--Section generated to contain objects referenced in tp:taxon-treatment.--><fig id="F2" position="float" orientation="portrait"><label>Figure 7–12.</label><caption><p><bold>7</bold> and <bold>8</bold> male fifth ventrite of <italic><tp:taxon-name>Hymenorus bifurcatus</tp:taxon-name></italic> <bold>7</bold> ventral view <bold>8</bold> lateral oblique view <bold>9</bold> dorsal view of female ninth tergite of <italic><tp:taxon-name>Hymenorus bifurcatus</tp:taxon-name></italic> <bold>10</bold> dorsal view of female ninth tergite of <italic><tp:taxon-name>Hymenorus bifurcatus</tp:taxon-name></italic> <bold>11</bold> and <bold>12</bold> male fifth ventrite of H. excavatus <bold>11</bold> ventral view <bold>12</bold> lateral oblique view.</p></caption><graphic xmlns:xlink="http://www.w3.org/1999/xlink" xlink:href="zookeys-415-295-g002.jpg" position="float" orientation="portrait" xlink:type="simple"/></fig><fig id="F3" position="float" orientation="portrait"><label>Figure 13–18.</label><caption><p><bold>13–14</bold> ventral (left) and lateral (right) views of aedeagus of <italic><tp:taxon-name>Hymenorus balli</tp:taxon-name></italic> <bold>15–16</bold> ventral (left) and lateral (right) views of aedeagus of <italic><tp:taxon-name>Hymenorus bifurcatus</tp:taxon-name></italic> <bold>17–18</bold> ventral (left) and lateral (right) views of aedeagus of <italic><tp:taxon-name>Hymenorus excavatus</tp:taxon-name></italic>.</p></caption><graphic xmlns:xlink="http://www.w3.org/1999/xlink" xlink:href="zookeys-415-295-g003.jpg" position="float" orientation="portrait" xlink:type="simple"/></fig><fig id="F4" position="float" orientation="portrait"><label>Figure 19–21.</label><caption><p>Ventral view of male eighth and ninth ventrites of <bold>19</bold> <italic><tp:taxon-name>Hymenorus balli</tp:taxon-name></italic> <bold>20</bold> <italic><tp:taxon-name>Hymenorus bifurcatus</tp:taxon-name></italic> <bold>21</bold> <italic><tp:taxon-name>Hymenorus excavatus</tp:taxon-name></italic>.</p></caption><graphic xmlns:xlink="http://www.w3.org/1999/xlink" xlink:href="zookeys-415-295-g004.jpg" position="float" orientation="portrait" xlink:type="simple"/></fig><fig id="F1" position="float" orientation="portrait"><label>Figure 1–6.</label><caption><p><bold>1</bold> dorsal habitus of <italic><tp:taxon-name>Hymenorus balli</tp:taxon-name></italic> <bold>2</bold> head and pronotum of <italic><tp:taxon-name>Hymenorus excavatus</tp:taxon-name></italic> <bold>3</bold> protarsal claws of <italic><tp:taxon-name>Hymenorus excavatus</tp:taxon-name></italic> <bold>4</bold> and <bold>5</bold> male fifth ventrite of <italic><tp:taxon-name>Hymenorus balli</tp:taxon-name></italic> <bold>4</bold> ventral view <bold>5</bold> lateral oblique view <bold>6</bold> dorsal view of female ninth tergite of <italic><tp:taxon-name>Hymenorus balli</tp:taxon-name></italic>.</p></caption><graphic xmlns:xlink="http://www.w3.org/1999/xlink" xlink:href="zookeys-415-295-g001.jpg" position="float" orientation="portrait" xlink:type="simple"/></fig></tp:treatment-sec></tp:taxon-treatment>
