# Supplementary material for: An unusual suite of sexual characters in three new species of Hymenorus (Coleoptera, Tenebrionidae, Alleculinae) from Guatemala and Mexico
Source: Zookeys. 2014 Jun 12;(415):295–309. doi: 10.3897/zookeys.415.6662 (PMC4089827; doi:10.3897/zookeys.415.6662)
Supplement: XML Treatment for Hymenorus excavatus [file zookeys.415.6662-treatment4.xml]

<!DOCTYPE tp:taxon-treatment
  PUBLIC "-//TaxonX//DTD Taxonomic Treatment Publishing DTD v0 20100105//EN" "tax-treatment-NSO.dtd">
<tp:taxon-treatment xmlns:tp="http://www.plazi.org/taxpub"><tp:treatment-meta><mixed-citation publication-type="journal"><person-group><name><surname>Campbell</surname><given-names>J. M.</given-names></name></person-group><article-title>An unusual suite of sexual characters in three new species of <italic>Hymenorus</italic> (Coleoptera, Tenebrionidae, Alleculinae) from Guatemala and Mexico</article-title><source>Zookeys</source><day>12</day><month>6</month><year>2014</year><volume>2014</volume><issue>415</issue><fpage>295</fpage><lpage>309</lpage><pub-id pub-id-type="doi">10.3897/zookeys.415.6662</pub-id></mixed-citation></tp:treatment-meta><tp:nomenclature><tp:taxon-name>
                        <tp:taxon-name-part taxon-name-part-type="genus">Hymenorus</tp:taxon-name-part>
                        <tp:taxon-name-part taxon-name-part-type="species">excavatus</tp:taxon-name-part>
                        <object-id xmlns:xlink="http://www.w3.org/1999/xlink" content-type="zoobank" xlink:type="simple">http://zoobank.org/268BC875-B177-4E86-A494-2E65EEBC9B3A</object-id>
                        <object-id xmlns:xlink="http://www.w3.org/1999/xlink" xlink:type="simple">http://species-id.net/wiki/Hymenorus_excavatus</object-id>
                    </tp:taxon-name><tp:taxon-status xmlns:xlink="http://www.w3.org/1999/xlink" xlink:type="simple">sp. n.</tp:taxon-status><xref ref-type="fig" rid="F1">Figs 2–3</xref><xref ref-type="fig" rid="F2">, 10–12</xref><xref ref-type="fig" rid="F3">, 17–18</xref><xref ref-type="fig" rid="F4">, 21</xref></tp:nomenclature><tp:treatment-sec sec-type="Description"><title>Description.</title><p>This species is almost indistinguishable from <italic><tp:taxon-name>Hymenorus balli</tp:taxon-name></italic> and <italic><tp:taxon-name>Hymenorus bifurcatus</tp:taxon-name></italic> based on non-sexual characters. Only the slight variations in non-sexual characters are described below; full descriptions are given for the male and female characters.</p><p>Length 8.0–9.7 mm. Eyes moderately separated (OI of male 18 to 24 and of female 18 to 28).</p><p>PI index 66 to 73; sides narrowed from base to apical fourth then evenly curved to slightly concave to truncate anterior margin; median basal fovea more elongate than in <italic><tp:taxon-name>Hymenorus balli</tp:taxon-name></italic>, extending from base to near middle of disc.</p><p>Elytra with punctures of intervals slightly denser than in <italic><tp:taxon-name>Hymenorus balli</tp:taxon-name></italic> and <italic><tp:taxon-name>Hymenorus bifurcatus</tp:taxon-name></italic> with 3 or 4 punctures across each interval. Metatarsus with basal segment distinctly longer than segments 2–4 combined.</p><p>Male: Venter of anterior tarsi with rudimentary lobes on apex of second segment and densely pubescent pad on basal segment. Posterior femora evenly convex on ventral margin, without carina on outer side. Anterior tarsal claws each with more than 20 teeth. Fifth abdominal ventrite highly modified (<xref ref-type="fig" rid="F2">Figs 11</xref>, <xref ref-type="fig" rid="F2">12</xref>), broadly, deeply, triangularly impressed from apical margin to basal third; sides of impression sharply carinate. Lobes of eighth sternite (<xref ref-type="fig" rid="F4">Fig. 21</xref>) broadly spoon-shaped, curved medially; outer sides evenly convex, apex of lobes narrowly triangular; inner side of lobes each with short tooth near base. Lobes of ninth sternite (<xref ref-type="fig" rid="F4">Fig. 21</xref>) very short, not extending beyond base of lobes of eighth sternite. Apicale (<xref ref-type="fig" rid="F3">Figs 17</xref>, <xref ref-type="fig" rid="F3">18</xref>) broad, with sides slightly concave medially; apex truncate; penis narrowly triangular.</p><p>Female: Anterior tarsal claws each with 7–10 teeth. Apical third of fifth abdominal ventrite broadly, shallowly, concavely impressed; apical margin broadly convex. Ninth tergite (<xref ref-type="fig" rid="F2">Fig. 12</xref>) with apical margin broadly convex; laterally, slightly truncate medially; heavily sclerotized area covering all of tergite except small, triangular, membranous section medially at base.</p></tp:treatment-sec><tp:treatment-sec sec-type="Types"><title>Types.</title><p>Holotype, male, with labels as follows: 22 km S San Marcos, 5000’, IX-3–1965, JM Campbell/ HOLOTYPE ♂, Hymenorus excavatus, desig. 2013, JM.Campbell The specimen is deposited in the CNCI.</p><p>Paratypes: 13 males, 11 females.</p><p>GUATEMALA: Esquintla: 3 km E San Vicente Pacayá, 5500 ft, V.14.1966, JMC (JMCC) 2. San Marcos: 10 km N La Reforma, 4500 ft, IX.4.1964, JMC (CNCI, JMCC) 7; 22 km S San Marcos, 5000 ft, VI.4.1966, X.2.1965, IX.3.1965, JMC (CNCI, JMCC) 11; 20 km S San Marcos, 4500 ft, IX.4.1964, JMC (JMCC) 2. Suchitepéquez: UVG Reserve, S side of Volcán Atitlán, <named-content xmlns:xlink="http://www.w3.org/1999/xlink" content-type="dwc:verbatimCoordinates" xlink:type="simple">91°8.85W, 14°32.04N</named-content>, X.9–11.2009, 1543 m, (WBWC) 2.</p></tp:treatment-sec><tp:treatment-sec sec-type="Etymology"><title>Etymology.</title><p>This species is named excavatus in recognition of the deeply excavate fifth visible male ventrite.</p><!--PageBreak--></tp:treatment-sec><tp:treatment-sec sec-type="Remarks"><title>Remarks.</title><p><italic><tp:taxon-name>Hymenorus excavatus</tp:taxon-name></italic> is similar in external appearance to the two preceding species. Males may be readily identified by the unique sexual modifications of the male fifth abdominal ventrite (<xref ref-type="fig" rid="F2">Figs 10–11</xref>), the eighth and ninth sternites (<xref ref-type="fig" rid="F4">Fig. 21</xref>) and the aedeagus (<xref ref-type="fig" rid="F3">Figs 17–18</xref>). Females are difficult to distinguish externally, but can easily be distinguished by the unique shape (somewhat like an arrowhead) of the ninth tergite (compare <xref ref-type="fig" rid="F1">Figs 6</xref>, <xref ref-type="fig" rid="F2">9</xref>, and <xref ref-type="fig" rid="F2">12</xref>). Females can be provisionally distinguished from those of <italic><tp:taxon-name>Hymenorus balli</tp:taxon-name></italic> by the shallower and broader impression of the fifth abdomnal ventrite.</p></tp:treatment-sec><tp:treatment-sec><!--Section generated to contain objects referenced in tp:taxon-treatment.--><fig id="F1" position="float" orientation="portrait"><label>Figure 1–6.</label><caption><p><bold>1</bold> dorsal habitus of <italic><tp:taxon-name>Hymenorus balli</tp:taxon-name></italic> <bold>2</bold> head and pronotum of <italic><tp:taxon-name>Hymenorus excavatus</tp:taxon-name></italic> <bold>3</bold> protarsal claws of <italic><tp:taxon-name>Hymenorus excavatus</tp:taxon-name></italic> <bold>4</bold> and <bold>5</bold> male fifth ventrite of <italic><tp:taxon-name>Hymenorus balli</tp:taxon-name></italic> <bold>4</bold> ventral view <bold>5</bold> lateral oblique view <bold>6</bold> dorsal view of female ninth tergite of <italic><tp:taxon-name>Hymenorus balli</tp:taxon-name></italic>.</p></caption><graphic xmlns:xlink="http://www.w3.org/1999/xlink" xlink:href="zookeys-415-295-g001.jpg" position="float" orientation="portrait" xlink:type="simple"/></fig><fig id="F2" position="float" orientation="portrait"><label>Figure 7–12.</label><caption><p><bold>7</bold> and <bold>8</bold> male fifth ventrite of <italic><tp:taxon-name>Hymenorus bifurcatus</tp:taxon-name></italic> <bold>7</bold> ventral view <bold>8</bold> lateral oblique view <bold>9</bold> dorsal view of female ninth tergite of <italic><tp:taxon-name>Hymenorus bifurcatus</tp:taxon-name></italic> <bold>10</bold> dorsal view of female ninth tergite of <italic><tp:taxon-name>Hymenorus bifurcatus</tp:taxon-name></italic> <bold>11</bold> and <bold>12</bold> male fifth ventrite of H. excavatus <bold>11</bold> ventral view <bold>12</bold> lateral oblique view.</p></caption><graphic xmlns:xlink="http://www.w3.org/1999/xlink" xlink:href="zookeys-415-295-g002.jpg" position="float" orientation="portrait" xlink:type="simple"/></fig><fig id="F3" position="float" orientation="portrait"><label>Figure 13–18.</label><caption><p><bold>13–14</bold> ventral (left) and lateral (right) views of aedeagus of <italic><tp:taxon-name>Hymenorus balli</tp:taxon-name></italic> <bold>15–16</bold> ventral (left) and lateral (right) views of aedeagus of <italic><tp:taxon-name>Hymenorus bifurcatus</tp:taxon-name></italic> <bold>17–18</bold> ventral (left) and lateral (right) views of aedeagus of <italic><tp:taxon-name>Hymenorus excavatus</tp:taxon-name></italic>.</p></caption><graphic xmlns:xlink="http://www.w3.org/1999/xlink" xlink:href="zookeys-415-295-g003.jpg" position="float" orientation="portrait" xlink:type="simple"/></fig><fig id="F4" position="float" orientation="portrait"><label>Figure 19–21.</label><caption><p>Ventral view of male eighth and ninth ventrites of <bold>19</bold> <italic><tp:taxon-name>Hymenorus balli</tp:taxon-name></italic> <bold>20</bold> <italic><tp:taxon-name>Hymenorus bifurcatus</tp:taxon-name></italic> <bold>21</bold> <italic><tp:taxon-name>Hymenorus excavatus</tp:taxon-name></italic>.</p></caption><graphic xmlns:xlink="http://www.w3.org/1999/xlink" xlink:href="zookeys-415-295-g004.jpg" position="float" orientation="portrait" xlink:type="simple"/></fig></tp:treatment-sec></tp:taxon-treatment>
